# Supplementary material for: Therapeutic Targeting Potential of Novel Silver Nanoparticles Coated with Anti-CD20 Antibody against Chronic Lymphocytic Leukemia
Source: Cancers (Basel). 2023 Jul 14;15(14):3618. doi: 10.3390/cancers15143618 (PMC10377400; doi:10.3390/cancers15143618)
Supplement: Supplementary file 1 [file cancers-15-03618-s001.zip]

Archive with 1 entries (1 files):
- cancers-2444907-supplementary.pdf
